# Supplementary material for: Mitochondrial Lon protease is a gatekeeper for proteins newly imported into the matrix
Source: Commun Biol. 2021 Aug 16;4:974. doi: 10.1038/s42003-021-02498-z (PMC8368198; doi:10.1038/s42003-021-02498-z)
Supplement: Supplementary file 3 — Supplementary Data 1 [file 42003_2021_2498_MOESM3_ESM.xlsx]

## Sheet: Sheet1
Supplementary Data 1.
Mass spectrometry analysis of the aggregated mitochondrial proteins from LONP1 knockdown HeLa cells.
Accession No	Description	Score	Coverage
P31327	Carbamoyl-phosphate synthase [ammonia], mitochondrial GN=CPS1 [CPSM_HUMAN]	582.628	59.2
P06576	ATP synthase subunit beta, mitochondrial GN=ATP5B [ATPB_HUMAN] (*)	397.927	70.89
P10809	60 kDa heat shock protein, mitochondrial GN=HSPD1 sapiens [CH60_HUMAN] (*)	146.092	53.01
P08559	Pyruvate dehydrogenase E1 component subunit alpha, somatic form, mitochondrial GN=PDHA1 [ODPA_HUMAN]	107.993	50.77
P40939	Trifunctional enzyme subunit alpha, mitochondrial GN=HADHA [ECHA_HUMAN]	107.097	32.11
O75947	ATP synthase subunit d, mitochondrial GN=ATP5H [ATP5H_HUMAN]	97.2822	77.02
P31040	Succinate dehydrogenase [ubiquinone] flavoprotein subunit, mitochondrial GN=SDHA [DHSA_HUMAN]	94.9851	50.45
Q04837	Single-stranded DNA-binding protein, mitochondrial GN=SSBP1 [SSBP_HUMAN] (*)	94.8906	87.84
D6RFM5	Succinate dehydrogenase [ubiquinone] flavoprotein subunit, mitochondrial GN=SDHA [D6RFM5_HUMAN]	85.3954	49.57
P49411	Elongation factor Tu, mitochondrial GN=TUFM [EFTU_HUMAN]	76.1951	39.6
P28331	NADH-ubiquinone oxidoreductase 75 kDa subunit, mitochondrial GN=NDUFS1 [NDUS1_HUMAN]	64.9952	26.82
P48047	ATP synthase subunit O, mitochondrial GN=ATP5O [ATPO_HUMAN]	54.8994	66.67
J3QLS3	28S ribosomal protein S7, mitochondrial GN=MRPS7 [J3QLS3_HUMAN]	54.8795	46.13
A8K092	ATP synthase subunit alpha GN=ATP5A1 [A8K092_HUMAN]	53.4984	38.37
I3L3Q7	Complement component 1 Q subcomponent-binding protein, mitochondrial (Fragment) GN=C1QBP [I3L3Q7_HUMAN]	52.5762	54.8
H0YK49	Electron transfer flavoprotein subunit alpha, mitochondrial GN=ETFA [H0YK49_HUMAN]	50.9773	64.63
P30084	Enoyl-CoA hydratase, mitochondrial GN=ECHS1 [ECHM_HUMAN]	50.394	43.1
P38646	Stress-70 protein, mitochondrial GN=HSPA9 [GRP75_HUMAN] (*)	50.2408	26.47
B4E2W0	Trifunctional enzyme subunit beta, mitochondrial GN=HADHB [B4E2W0_HUMAN]	45.1549	31.19
Q96A35	39S ribosomal protein L24, mitochondrial GN=MRPL24 [RM24_HUMAN]	42.5795	41.2
P11310	Medium-chain specific acyl-CoA dehydrogenase, mitochondrial GN=ACADM [ACADM_HUMAN]	42.1843	51.2
P36542	ATP synthase subunit gamma, mitochondrial GN=ATP5F1C [ATPG_HUMAN]	41.6983	32.65
P42704	Leucine-rich PPR motif-containing protein, mitochondrial GN=LRPPRC [LPPRC_HUMAN]	41.5694	13.41
P22695	Cytochrome b-c1 complex subunit 2, mitochondrial GN=UQCRC2 [QCR2_HUMAN]	41.5609	34.22
P34897	Serine hydroxymethyltransferase, mitochondrial GN=SHMT2 [GLYM_HUMAN]	40.9596	29.81
E7EUY3	Propionyl-CoA carboxylase beta chain, mitochondrial GN=PCCB [E7EUY3_HUMAN]	37.9903	31.59
P12694	2-oxoisovalerate dehydrogenase subunit alpha, mitochondrial GN=BCKDHA [ODBA_HUMAN]	37.365	18.02
Q9Y6M9	NADH dehydrogenase [ubiquinone] 1 beta subcomplex subunit 9 GN=NDUFB9 [NDUB9_HUMAN]	36.827	53.63
P32322	Pyrroline-5-carboxylate reductase 1, mitochondrial GN=PYCR1 [P5CR1_HUMAN]	36.4301	29.47
P31930	Cytochrome b-c1 complex subunit 1, mitochondrial GN=UQCRC1 [QCR1_HUMAN]	34.4991	26.67
Q12931	Heat shock protein 75 kDa, mitochondrial GN=TRAP1 [TRAP1_HUMAN]	33.3974	22.73
Q9NX20	39S ribosomal protein L16, mitochondrial GN=MRPL16 [RM16_HUMAN]	32.5111	45.42
P10606	Cytochrome c oxidase subunit 5B, mitochondrial GN=COX5B [COX5B_HUMAN]	31.8961	55.81
Q9BYD1	39S ribosomal protein L13, mitochondrial GN=MRPL13 [RM13_HUMAN]	31.1844	53.93
Q13011	Delta(3,5)-Delta(2,4)-dienoyl-CoA isomerase, mitochondrial GN=ECH1 [ECH1_HUMAN]	30.8176	22.56
Q96DV4	39S ribosomal protein L38, mitochondrial GN=MRPL38 [RM38_HUMAN]	30.1453	40.26
E7ERZ4	Mitochondrial-processing peptidase subunit beta GN=PMPCB [E7ERZ4_HUMAN]	29.4961	27.79
Q96EY1	cDNA FLJ55843, highly similar to DnaJ homolog subfamily A member 3, mitochondrial GN=DNAJA3 [DNJA3_HUMAN]	26.6546	17.33
P54886	Delta-1-pyrroline-5-carboxylate synthase GN=ALDH18A1 [P5CS_HUMAN]	25.4835	8.68
P82673	28S ribosomal protein S35, mitochondrial GN=MRPS35 [RT35_HUMAN]	24.3413	30.96
Q9NRX2	39S ribosomal protein L17, mitochondrial GN=MRPL17 [RM17_HUMAN]	23.8555	42.29
Q9BYN8	28S ribosomal protein S26, mitochondrial GN=MRPS26 [RT26_HUMAN]	23.1956	16.59
O75251	NADH dehydrogenase [ubiquinone] iron-sulfur protein 7, mitochondrial GN=NDUFS7 [NDUS7_HUMAN]	22.7385	31.46
F5H801	2-oxoglutarate dehydrogenase, mitochondrial GN=OGDH [F5H801_HUMAN]	22.0573	11.6
P55809	Succinyl-CoA:3-ketoacid coenzyme A transferase 1, mitochondrial GN=OXCT1 [SCOT1_HUMAN]	21.9294	18.85
Q9Y676	28S ribosomal protein S18b, mitochondrial GN=MRPS18B [RT18B_HUMAN]	21.2929	27.52
Q16540	39S ribosomal protein L23, mitochondrial GN=MRPL23 [RM23_HUMAN]	20.408	45.1
P49406	39S ribosomal protein L19, mitochondrial GN=MRPL19 [RM19_HUMAN]	19.6711	25
Q99714	3-hydroxyacyl-CoA dehydrogenase type-2 GN=HSD17B10 [HCD2_HUMAN]	19.5893	33.33
J3KS15	Peptidyl-tRNA hydrolase ICT1, mitochondrial (Fragment) GN=ICT1 [J3KS15_HUMAN]	18.6472	24.48
P82921	28S ribosomal protein S21, mitochondrial GN=MRPS21 [RT21_HUMAN]	18.117	58.62
O43678	NADH dehydrogenase [ubiquinone] 1 alpha subcomplex subunit 2 GN=d [NDUA2_HUMAN]	17.9863	65.66
Q9Y2S7	Polymerase delta-interacting protein 2 GN=POLDIP2 [PDIP2_HUMAN]	17.6086	21.47
P09001	39S ribosomal protein L3, mitochondrial GN=MRPL3 [RM03_HUMAN]	16.9272	19.25
A6ND22	28S ribosomal protein S16, mitochondrial GN=MRPS16 [A6ND22_HUMAN]	16.5935	49.49
E9PPW7	NADH dehydrogenase [ubiquinone] iron-sulfur protein 8, mitochondrial (Fragment) GN=NDUFS8 [E9PPW7_HUMAN]	16.4969	25.54
Q8N1B9	NADH dehydrogenase (Ubiquinone) 1 alpha subcomplex, 10, 42kDa, isoform CRA_c GN=NDUFA10 [Q8N1B9_HUMAN]	16.3417	32.37
P11498	Pyruvate carboxylase, mitochondrial GN=PC [PYC_HUMAN]	15.9119	8.74
J3KT99	39S ribosomal protein L45, mitochondrial GN=MRPL45 [J3KT99_HUMAN]	15.847	34.07
G5E9W7	28S ribosomal protein S22, mitochondrial GN=MRPS22 [G5E9W7_HUMAN]	15.7386	21.63
Q9UEH5	24-kDa subunit of complex I (Fragment) GN=NDUFV2 [Q9UEH5_HUMAN]	14.5902	21.21
A6NLT0	39S ribosomal protein L11, mitochondrial GN=MRPL11 [A6NLT0_HUMAN]	14.3431	34.81
Q0QEY7	Succinate dehydrogenase complex subunit B (Fragment) GN=SDHB [Q0QEY7_HUMAN]	14.2837	14.9
Q9BYD2	39S ribosomal protein L9, mitochondrial GN=MRPL9 [RM09_HUMAN]	14.281	16.48
A6NGJ8	39S ribosomal protein L22, mitochondrial GN=MRPL22 [A6NGJ8_HUMAN]	14.0195	37.3
H0YNF5	Isocitrate dehydrogenase [NAD] subunit alpha, mitochondrial GN=IDH3A [H0YNF5_HUMAN]	14.0133	31.03
Q5QP19	NFS1 nitrogen fixation 1 (S. cerevisiae), isoform CRA_b GN=NFS1 [Q5QP19_HUMAN]	13.9444	11.34
Q16762	Thiosulfate sulfurtransferase GN=TST [THTR_HUMAN]	13.9234	22.56
C9IZ01	Elongation factor G, mitochondrial GN=GFM1 [C9IZ01_HUMAN]	13.9044	12.52
O43716	Glutamyl-tRNA(Gln) amidotransferase subunit C, mitochondrial GN=GATC [GATC_HUMAN]	13.5042	38.24
P51398	28S ribosomal protein S29, mitochondrial GN=DAP3 [RT29_HUMAN]	13.4527	15.66
Q9Y2Q9	28S ribosomal protein S28, mitochondrial GN=MRPS28 [RT28_HUMAN]	13.4141	21.93
O76031	ATP-dependent Clp protease ATP-binding subunit clpX-like, mitochondrial GN=CLPX [CLPX_HUMAN]	12.5655	11.53
P51553	Isocitrate dehydrogenase [NAD] subunit gamma, mitochondrial GN=IDH3G [IDH3G_HUMAN]	12.2234	15.88
Q9BYD3	39S ribosomal protein L4, mitochondrial GN=MRPL4 [RM04_HUMAN]	11.8666	15.43
O75380	NADH dehydrogenase [ubiquinone] iron-sulfur protein 6, mitochondrial GN=NDUFS6 [NDUS6_HUMAN]	11.8086	29.84
Q9H9J2	39S ribosomal protein L44, mitochondrial GN=MRPL44 [RM44_HUMAN]	11.5425	18.07
C9JG87	39S ribosomal protein L39, mitochondrial (Fragment) GN=MRPL39 [C9JG87_HUMAN]	11.5177	11.11
P11177	Pyruvate dehydrogenase E1 component subunit beta, mitochondrial GN=PDHB [ODPB_HUMAN]	11.454	8.91
P56556	NADH dehydrogenase [ubiquinone] 1 alpha subcomplex subunit 6 GN=NDUFA6 [NDUA6_HUMAN]	11.437	30.52
Q8TCS8	Polyribonucleotide nucleotidyltransferase 1, mitochondrial GN=PNPT1 [PNPT1_HUMAN]	11.3206	7.54
Q9HCC0	Methylcrotonoyl-CoA carboxylase beta chain, mitochondrial GN=MCCC2 [MCCB_HUMAN]	11.1124	6.39
Q9UJZ1	Stomatin-like protein 2 GN=STOML2 [STML2_HUMAN]	10.2925	14.89
