# Supplementary material for: Mitochondrial Lon protease is a gatekeeper for proteins newly imported into the matrix
Source: Commun Biol. 2021 Aug 16;4:974. doi: 10.1038/s42003-021-02498-z (PMC8368198; doi:10.1038/s42003-021-02498-z)
Supplement: Supplementary file 4 — Supplementary Data 2 [file 42003_2021_2498_MOESM4_ESM.xlsx]

## Sheet: Sheet1
Supplementary Data 2.
Mass spectrometry analysis of the aggregated mitochondrial proteins from LONP1 knockdown HEK293 cells.
Accession No	Description	Score	Coverage
Q0QEN7	ATP synthase subunit beta (Fragment) GN=ATP5B [Q0QEN7_HUMAN]	103.11	77.3
P49411	Elongation factor Tu, mitochondrial GN=TUFM [EFTU_HUMAN]	49.19	46.24
A8K092	ATP synthase subunit alpha GN=ATP5A1 [A8K092_HUMAN]	44.8	35.79
B3GQS7	Mitochondrial heat shock 60kD protein 1 variant 1 GN=HSPD1 [B3GQS7_HUMAN]	36.3	32.51
P13804	Electron transfer flavoprotein subunit alpha, mitochondrial GN=ETFA [ETFA_HUMAN]	30.69	54.05
P54886	Delta-1-pyrroline-5-carboxylate synthase GN=ALDH18A1 [P5CS_HUMAN]	29.43	20
P48047	ATP synthase subunit O, mitochondrial GN=ATP5O [ATPO_HUMAN]	29.27	60.09
Q96CP5	PMPCB protein (Fragment) GN=PMPCB [Q96CP5_HUMAN]	24.14	25.21
Q04837	Single-stranded DNA-binding protein, mitochondrial GN=SSBP1 [SSBP_HUMAN]	22.31	57.43
P40939	Trifunctional enzyme subunit alpha, mitochondrial GN=HADHA [ECHA_HUMAN]	17.81	19.53
B4DJ81	NADH-ubiquinone oxidoreductase 75 kDa subunit, mitochondrial GN=NDUFS1 [B4DJ81_HUMAN]	15.26	16.2
Q99714	3-hydroxyacyl-CoA dehydrogenase type-2 GN=HSD17B10 [HCD2_HUMAN]	13.14	47.13
B4DGN5	Glutamate dehydrogenase GN=GLUD1 [B4DGN5_HUMAN]	12.74	22.12
P22695	Cytochrome b-c1 complex subunit 2, mitochondrial GN=UQCRC2 [QCR2_HUMAN]	12.41	18.54
B5MD38	Trifunctional enzyme subunit beta, mitochondrial GN=HADHB [B5MD38_HUMAN]	10.31	17.09
F8WAS3	NADH dehydrogenase [ubiquinone] 1 alpha subcomplex subunit 5 GN=NDUFA5 [F8WAS3_HUMAN]	8.57	44.29
O75489	NADH dehydrogenase [ubiquinone] iron-sulfur protein 3, mitochondrial GN=NDUFS3 [NDUS3_HUMAN]	8.09	15.15
J3QKW2	28S ribosomal protein S7, mitochondrial GN=MRPS7 [J3QKW2_HUMAN]	7.79	13.66
Q8TAS0	ATP synthase gamma chain (Fragment) GN=ATP5F1C [Q8TAS0_HUMAN]	7.06	14.09
I3L3Q7	Complement component 1 Q subcomponent-binding protein, mitochondrial (Fragment) GN=C1QBP [I3L3Q7_HUMAN]	6.95	15.25
P11177	Pyruvate dehydrogenase E1 component subunit beta, mitochondrial GN=PDHB [ODPB_HUMAN]	6.94	8.91
Q53G19	Mitochondrial ribosomal protein L11 isoform a variant (Fragment) GN=MRPL11 [Q53G19_HUMAN]	6.45	30.21
P23368	NAD-dependent malic enzyme, mitochondrial GN=ME2 [MAOM_HUMAN]	6.33	14.21
B1APQ2	Pitrilysin metallopeptidase 1 (Fragment) GN=PITRM1 [B1APQ2_HUMAN]	6.19	13.95
E9PPW7	NADH dehydrogenase [ubiquinone] iron-sulfur protein 8, mitochondrial (Fragment) GN=NDUFS8 [E9PPW7_HUMAN]	6.1	21.2
F5H273	NADH dehydrogenase [ubiquinone] iron-sulfur protein 7, mitochondrial (Fragment) GN=NDUFS7 [F5H273_HUMAN]	6.04	24.24
P20674	Cytochrome c oxidase subunit 5A, mitochondrial GN=COX5A [COX5A_HUMAN]	6.01	16.67
C9IZ01	Elongation factor G, mitochondrial GN=GFM1 [C9IZ01_HUMAN]	5.93	8.63
Q9BYN8	28S ribosomal protein S26, mitochondrial GN=MRPS26 [RT26_HUMAN]	5.8	17.56
O75380	NADH dehydrogenase [ubiquinone] iron-sulfur protein 6, mitochondrial GN=NDUFS6 [NDUS6_HUMAN]	5.54	29.84
Q96A35	39S ribosomal protein L24, mitochondrial GN=MRPL24 [RM24_HUMAN]	5.38	7.41
O75947	ATP synthase subunit d, mitochondrial GN=ATP5H [ATP5H_HUMAN]	5.32	40.99
Q0QEY7	Succinate dehydrogenase complex subunit B (Fragment) GN=SDHB [Q0QEY7_HUMAN]	5.29	10.59
P82673	28S ribosomal protein S35, mitochondrial GN=MRPS35 [RT35_HUMAN]	5.07	11.46
P30084	Enoyl-CoA hydratase, mitochondrial GN=ECHS1 [ECHM_HUMAN]	5.05	12.07
