# Supplementary material for: Mitochondrial Lon protease is a gatekeeper for proteins newly imported into the matrix
Source: Commun Biol. 2021 Aug 16;4:974. doi: 10.1038/s42003-021-02498-z (PMC8368198; doi:10.1038/s42003-021-02498-z)
Supplement: Supplementary file 5 — Supplementary Data 3 [file 42003_2021_2498_MOESM5_ESM.xlsx]

## Sheet: Sheet1
Supplementary Data 3. The list of materials.
Reagents	Company	CAT#
Antibodies (dilution ratio)
Anti-LONP1 (1:2000)	This paper	Methods
Anti-CLPP (1:500)	abcam	CAT# ab124822
Anti-AFG3L2 (1:1000)	Proteintech	CAT# 14631-1-AP
Anti-mtHSP70 (1:1000)	CST	CAT# 35935
Anti-mtHSP60 (1:1000)	SANTA CRUZ	CAT# sc-59567
Anti-TID1 (1:1000)	abcam	CAT# ab181024
Anti-TRAP1 (1:1000)	abcam	CAT# ab109323
Anti-CPN10 (1:1000)	abcam	CAT# ab108600
Anti-CLPX (1:1000)	abcam	CAT# ab168338
Anti-PMPCA (1:500)	SANTA CRUZ	CAT# sc-390718
Anti-PMPCB (1:1000)	Proteintech	CAT# 16064-1-AP
Anti-TOMM40 (1:1000)	Proteintech	CAT# 18409-1-AP
Anti-TIMM44 (1:1000)	abcam	CAT# ab194829
Anti-TIMM23 (1:1000)	Proteintech	CAT# 11123-1-AP
Living Colors Av. Peptide Antibody (AcGFP) (1:1000)	TAKARA	CAT# 632377
Anti-DsRED (1:1000)	TAKARA	CAT# 632496
anti-DDDDK (FLAG) (1:1000)	MBL	CAT# PM020
Anti-VDAC (1:1000)	Proteintech	CAT# 63345-1-Ig
Anti-Tuba (1:1000)	MBL	CAT# PM054
Anti-MRPS15 (1:500)	abcam	CAT# ab137070
Anti-MRPS26 (1:1000)	abcam	CAT# ab181863
Anti-MRPS35 (1:1000)	abcam	CAT# ab182160
Anti-MRPL4 (1:1000)	abcam	CAT# ab180165
Anti-MRPL16 (1:500)	abcam	CAT# ab181834
Anti-MRPL30 (1:500)	abcam	CAT# ab179819
Anti-POLRMT (1:1000)	SANTA CRUZ	CAT# sc-365082
Anti-TFB2M (1:500)	ABGENT	CAT# AP10145b
Anti-MRPPP3 (1:1000)	abcam	CAT# ab185942
Anti-POLGA (1:1000)	CST	CAT# 13609S
Anti-mtSSB (1:1000)	home made	Takamatsu et al., 2002
Anti-TFAM (1:1000)	home made	Takamatsu et al., 2002
Anti-SDHA (1:1000)	abcam	CAT# ab14715
Anti-SDHB (1:1000)	SANTA CRUZ	CAT# sc-25851
Anti-COX1 (1:1000)	abcam	CAT# ab14705
Anti-COX2 (1:1000)	abcam	CAT# ab79393
Anti-COX4 (1:1000)	MBL	CAT# PM063
Anti-ATPa (1:1000)	abcam	CAT# ab14748
Anti-Cytrate synthase (1:500)	CST	CAT# 14309S
Anti-Fumarase (1:500)	CST	CAT# 4567S
Anti-MDH2 (1:500)	CST	CAT# 11908S
Anti-ACO2 (1:1000)	abcam	CAT# ab110312
Anti-DLAT (1:1000)	abcam	CAT# ab110332
Anti-PDHE1A (1:1000)	abcam	CAT# ab168379
Anti-PDHE1B (1:1000)	abcam	CAT# ab155996
Anti-CPS1 (1:1000)	abcam	CAT# ab45956
Anti-HADHA (1:1000)	abcam	CAT# ab54477
Anti-SOD2 (1:1000)	CST	CAT# 13194S
Anti-DDDK -tag mAB Magnetic Beads	MBL	CAT# M185-11
Anti-rabbit IgG, HRP-Linked (1:5000)	GE	CAT# NA934-1ML
Anti-mouse IgG, HRP-Linked (1:5000)	GE	CAT# NA934-1ML
TidyBlot™ Western Blot Detection Reagent:HRP (1:2000)	Biorad	CAT# STAR209P
Chemicals and Kits
Lipofectamine LTX	Thermo	CAT# 15338100
Lipofectamine RNAiMax	Thermo	CAT# 13778150
Lipofectamine LTX	Thermo	CAT# 15338100
Immun-Blot PVDF	Biorad	CAT# 1620177
DDDDK-tag peptide (FLAG peptides)	MBL	CAT# 33325-205
Oriole Fluorescent Gel Stain	Bio-Rad	CAT# 161-0496
DMEM(4.5g/l Glucose) with L-Gln and Sodium Pyruvate	Nacalai Tesque	CAT# 08458-45
Protease Inhibitor Cocktail(EDTA free)(100x)	Nacalai Tesque	CAT# 03969-21
ProteoStat protein aggregation assay	Enzo	CAT# ENZ-51023-KP002
EzSubcell Fraction	ATTO	CAT# WSE-7422
Protein Assay Bicinchoninate Kit	Nacalai Tesque	CAT# 06385-00
EzSubcell Fraction	ATTO	CAT# WSE-7422
Cell lines
HeLa cell	ATCC	CAT# CCL-2
The Flp-InTM T-RExTM 293 Cell	Thermo	CAT# R78007
Oligonucleotides
qPCR Primer: 12S rRNA Forward: AAACTGCTCGCCAGAACACT	eurofins
qPCR Primer: 12SｒRNA Reverse: CATGGGCTACACCTTGACCT	eurofins
qPCR Primer: 16SrRNA Forward: GCTAAACCTAGCCCCAAACC	eurofins
qPCR Primer: 16SrRNA Reverse: TTGGCTCTCCTTGCAAAGTT	eurofins
qPCR Primer: COXII Forward: TTCATGATCACGCCCTCATA	eurofins
qPCR Primer: COXII Reverse: TAAAGGATGCGTAGGGATGG	eurofins
qPCR Primer: COXIII Forward: CCCGCTAAATCCCCTAGAAG	eurofins
qPCR Primer: COXIII Reverse: GGAAGCCTGTGGCTACAAAA	eurofins
qPCR Primer: Bact Forward: CACCAACTGGGACGACAT	eurofins
qPCR Primer: Bact Reverse: ACAGCCTGGATAGCAACG	eurofins
qPCR Primer: 12SrRNA-tRNA(Val) Forward: GAGGAGACAAGTCGTAACATGG	eurofins
qPCR Primer: 12SrRNA-tRNA(Val) Reverse: GTGTAAGTTGGGTGCTTTGTG	eurofins
qPCR Primer: 16SrRNA-tRNA(Leu) Forward: ATTATACCCACACCCACCCA	eurofins
qPCR Primer: 16SrRNA-tRNA(Leu) Reverse: TATGCGATTACCGGGCTCT	eurofins
qPCR Primer: COX2-tRNA(Lys) Forward: TAGGGCCCGTATTTACCCTAT	eurofins
qPCR Primer: COX2-tRNA(Lys) Reverse: CTGTAAAGAGGTGTTGGTTCTCT	eurofins
qPCR Primer: COX3-tRNA(Gly) Forward: GTAGATGTGGTTTGACTATTTCTGTATG	eurofins
qPCR Primer: COX3-tRNA(Gly) Reverse: ACTAGTTAATTGGAAGTTAACGGTACTA	eurofins
Primer for pcDNA5/FRT/TO-3xFLAG-LONP1 Forward (AflII): GGGCTTAAGGGCCGCCATGGCCGCCTCTACAGGATA	eurofins
Primer for pcDNA5/FRT/TO-3xFLAG-LONP1 Reverse (BamHI): CCCGGATCCTCATTTGTCGTCATCGTCCTTGTAGTC	eurofins
Primer for pGEX4T LONP1-639A-BamHI Forward: ATATGGATCCGCCAACGTCACGGACACCAT	eurofins
Primer for pGEX4T LONP1-stop-Sal1 Reverse: ATATGTCGACTCACCGTTCCACGGCCAGCG	eurofins
Primer for Mutagenesis K529A Forward: TGGCGTGGGTCAGACCAGCATTG	eurofins
Primer for Mutagenesis K529A Reverse: CAATGCTGGTCTGACCCACGCCA	eurofins
Primer for Mutagenesis E591A Forward: CGACGCGGTGGACAAGATCGGCCGAGGCTAC	eurofins
Primer for Mutagenesis E591A Reverse: CCACCGCGTCGATGAGGATCAGGGGGTTCTC	eurofins
Primer for Mutagenesis S855A Forward: GGACGGCCCAGCTGCAGGCTGCA	eurofins
Primer for Mutagenesis S855A Reverse: TGCAGCCTGCAGCTGGGCCGTCC	eurofins
Primer for in vitro translation SOD2-3xFALG Forward: GATATCTAATACGACTCACTATAGGGCCAGCACTAGCAGCATGTTGAGC	eurofins
Primer for in vitro translation SOD2-3xFALG Reverse: TTTTTTTTTTTTTTTTTTTTTTTTTTTACTTGTCATCGTCATCCTTGTAATCGATATCA TGATCTTTATAATCACCGTCATGGTCTTTGTAGTCCTTTTTGCAAGCCATGTATCTTTCAGT	eurofins
Primer for in vitro translation MRPL30-3xFALG Forward: GATATCTAATACGACTCACTATAGGGAGAGCAATCACTACACTTATGGCTG	eurofins
Primer for in vitro translation MRPL30-3xFALG Reverse: TTTTTTTTTTTTTTTTTTTTTTTTTTTACTTGTCATCGTCATCCTTGTAATCGATAT CATGATCTTTATAATCACCGTCATGGTCTTTGTAGTCGGACTCATGTGCTTTCTGCTCCACAGG	eurofins
siRNAs
siRNA: siCont	SIGMA	CAT# SIC001
siRNA: siLon #1	SIGMA	CAT# SASI_Hs01_00202290
siRNA: siLon #2	SIGMA	CAT# SASI_Hs01_00202289
siRNA: siCLPP #1	SIGMA	CAT# SASI_Hs01_00025718
siRNA: siCLPP #2	SIGMA	CAT# SASI_Hs01_00025717
siRNA: siAFG3L2 #1	SIGMA	CAT# SASI_Hs01_00231521
siRNA: siAFG3L2 #2	SIGMA	CAT# SASI_Hs01_00231520
siRNA: simtHSP70 #1	SIGMA	CAT# SASI_Hs01_00216927
siRNA: simtHSP70 #2	SIGMA	CAT# SASI_Hs01_00216923
siRNA: simtHSP60 #1	SIGMA	CAT# SASI_Hs01_00136360
siRNA: simtHSP60 #2	SIGMA	CAT# SASI_Hs02_00372841
siRNA: siTID1 #1	SIGMA	CAT# SASI_Hs01_00211350
siRNA: siTID1 #2	SIGMA	CAT# SASI_Hs01_00211349
siRNA: siTRAP1 #1	SIGMA	CAT# SASI_Hs01_00040180
siRNA: siTRAP1 #2	SIGMA	CAT# SASI_Hs02_00349214
siRNA: siCPN10 #1	SIGMA	CAT# SASI_Hs01_00088324
siRNA: siCPN10 #2	SIGMA	CAT# SASI_Hs01_00088325
siRNA: siCLPX #1	SIGMA	CAT# SASI_Hs01_00178496
siRNA: siCLPX #2	SIGMA	CAT# SASI_Hs01_00178497
siRNA: siPMPCA #1	SIGMA	CAT# SASI_Hs01_00166334
siRNA: siPMPCA #2	SIGMA	CAT# SASI_Hs01_00166335
siRNA: siPMPCB #1	SIGMA	CAT# SASI_Hs01_00191407
siRNA: siPMPCB #2	SIGMA	CAT# SASI_Hs02_00337263
siRNA: siTOMM40 #1	SIGMA	CAT# SASI_Hs02_00340929
siRNA: siTOMM40 #2	SIGMA	CAT# SASI_Hs01_00188181
siRNA: siTIMM44 #1	SIGMA	CAT# SASI_Hs02_00341393
siRNA: siTIMM44 #2	SIGMA	CAT# SASI_Hs01_00071944
Recombinant DNA
pDsRed2-Mito Vector	Clontech	CAT# 632435
pAcGFP-Mito Vector	Clontech	CAT# 632432
pAcGFP-N1	Clontech	CAT# 632469
