# Supplementary material for: Mitochondrial Lon protease is a gatekeeper for proteins newly imported into the matrix
Source: Commun Biol. 2021 Aug 16;4:974. doi: 10.1038/s42003-021-02498-z (PMC8368198; doi:10.1038/s42003-021-02498-z)
Supplement: Supplementary file 6 — Supplementary Data 4 [file 42003_2021_2498_MOESM6_ESM.xlsx]

## Sheet: Fig 1
	Fig 1g						Fig 1h HeLa					Fig 1h siLonP1#1
	ClpP	0.738098	0.480578	0.848535			ClpP	96.849	97.8791	93.7953		ClpP	40.9859	32.0056	43.8998
	AFG3L2	0.928474	0.967001	0.852097			AFG3L2	96.8524	86.8826	98.9549		AFG3L2	90.2058	82.4943	98.6175
	VDAC	1.06595	1.10238	1.25327			VDAC	98.4442	93.3309	93.0058		VDAC	94.608	100	100
	MRPS15	0.259777	0.216125	0.574446			MRPS15	98.4376	98.3415	97.1514		MRPS15	8.50381	9.1355	21.9195
	MRPS26	0.224062	0.449131	0.38981			MRPS26	98.6813	96.9956	92.6478		MRPS26	33.4069	24.3955	26.3908
	MRPS35	0.531675	0.347895	0.470853			MRPS35	100	84.1939	94.3764		MRPS35	16.6479	7.49873	9.31559
	MRPL4	0.21076	0.372933	0.180354			MRPL4	95.3119	95.6019	92.3134		MRPL4	24.4974	14.5329	9.55775
	MRPL16	0.0602411	0.167657	0.154658			MRPL16	90.167	86.6631	100		MRPL16	0.887145	6.59117	1.96417
	MRPL30	0.447249	0.145554	0.434357			MRPL30	90.66	85.3316	93.7829		MRPL30	20.8202	16.4357	42.0922
	MRPP3	0.119737	0.116625	0.015627			MRPP3	87.6511	89.3649	96.8363		MRPP3	4.15177	2.33581	1.08267
	mtSSB	1.01047	0.760923	0.512103			mtSSB	99.5639	96.4086	97.1598		mtSSB	9.43988	13.657	7.19003
	TFAM	0.7978	0.970988	0.871171			TFAM	77.2422	70.6348	64.9569		TFAM	75.5622	78.2862	66.3772
	SDHA	1.11047	0.824726	0.746399			SDHA	95.9373	94.1751	98.4957		SDHA	38.7382	47.004	66.8092
	SDHB	0.332952	0.542325	0.501775			SDHB	98.6067	96.4793	96.4287		SDHB	44.5849	64.2376	60.738
	COX1	0.2832	0.189325	0.400199			COX1	96.6292	92.637	95.1825		COX1	92.4233	83.8916	94.7335
	COX2	0.282124	0.153259	0.172981			COX2	96.3479	98.1114	99.0911		COX2	92.9198	99.9588	98.0987
	COX4	0.746264	0.88222	0.679679			COX4	98.4212	98.2506	99.119		COX4	95.7892	97.903	98.7615
	ATP5A	0.469101	0.407179	0.630213			ATP5A	98.3708	97.3302	99.9499		ATP5A	69.9643	51.6167	57.4971
	Cytrate Synthase	1.56958	0.86198	0.988573			Cytrate Synthase	98.5553	98.7135	93.0019		Cytrate Synthase	90.7338	78.8401	78.0175
	Fumarase	0.674323	0.653336	0.566668			Fumarase	98.6339	99.0837	97.8604		Fumarase	97.87	98.72	97.21
	MDH2	0.87038	1.08464	0.892294			MDH2	97.9496	88.0463	97.5461		MDH2	84.2533	95.07	91.3483
	Aco2	0.72298	1.06813	1.16081			Aco2	97.5	98.0322	99.8038		Aco2	78.0888	75.9343	67.0282
	DLAT	0.933612	0.745459	1.28032			DLAT	97.1806	100	98.2101		DLAT	100	100	98.7091
	PDHE1A	0.481749	0.440916	0.84076			PDHE1A	98.543	96.9105	98.6816		PDHE1A	55.832	54.1567	17.9489
	PDHE1B	1.18131	0.904468	0.891088			PDHE1B	99.0277	97.4904	96.9481		PDHE1B	64.2214	76.4172	73.701
	CPS1	0.289515	0.201668	0.268124			CPS1	97.7089	98.8394	93.6768		CPS1	30.0581	5.88228	14.2318
	HADHA	0.420216	0.49039	0.840476			HADHA	93.6165	72.8493	94.2088		HADHA	32.0125	27.8477	36.6779
	SOD2	1.35405	2.66453	2.46511			SOD2	97.8567	98.1068	99.1976		SOD2	99.2448	99.3193	97.3619
	mtHSP60	0.864266	0.917126	1.55923			mtHSP60	98.4634	97.7326	96.5034		mtHSP60	96.9115	99.1612	98.603
	TRAP1	0.847993	1.72051	1.33522			TRAP1	96.5849	97.0234	98.431		TRAP1	56.7171	72.9566	29.7678
	TID1	0.125262	0.267043	0.319696			TID1	72.8146	80.483	64.2528		TID1	6.07842	18.3311	8.14329
	mtHSP70	1.24847	0.762594	0.918035			mtHSP70	82.9188	88.6774	93.5359		mtHSP70	76.2642	68.9466	81.9863
	CPN10	0.754294	0.954376	0.638632			CPN10	95.4814	99.235	100		CPN10	100	99.0873	100
	ClpX	0.199357	0.373291	0.223			ClpX	97.7448	97.5452	99.5508		ClpX	14.3623	20.9505	12.541
	PMPCA	0.839691	0.764448	0.956439			PMPCA	88.7035	96.6079	99.7628		PMPCA	61.3564	78.0538	71.6882
	PMPCB	0.579801	0.529351	0.544341			PMPCB	99.3462	99.5415	94.1059		PMPCB	21.8921	31.0474	24.0271
	TIMM44	1.20406	1.14487	0.804465			TIMM44	94.64	88.6589	84.7755		TIMM44	83.6113	75.3556	71.6413
	TOMM40	0.525169	1.05395	1.26047			TOMM40	98.27	99.5217	97.2134		TOMM40	98.0451	98.3088	97.1232

## Sheet: Fig 3
	Fig 3c
	PMPCB
	HeLa	0.895924	0.957506	0.950468
	siLon#1	0.228672	0.25941	0.119807
	simtHSP70 #1 + siLon#1	0.774374	0.921274	0.739756
	siTIMM44 #１ + siLon#1	0.926639	0.867299	0.804787
	siTOMM40 #１ + siLon#1	0.736905	0.739864	0.551442
	CPS1
	HeLa	0.92859	0.979549	0.872279
	siLon#1	0.318717	0.323063	0.258514
	simtHSP70 #1 + siLon#1	0.842034	0.664956	0.669816
	siTIMM44 #１ + siLon#1	0.815548	0.696627	0.698155
	siTOMM40 #１ + siLon#1	0.668924	0.467	0.568225
	MRPP3
	HeLa	0.791492	0.833625	0.798314
	siLon#1	0.0543251	0.0309354	0.0379504
	simtHSP70 #1 + siLon#1	0.886079	0.509922	0.950757
	siTIMM44 #１ + siLon#1	0.83403	0.553856	0.572048
	siTOMM40 #１ + siLon#1	0.552747	0.325651	0.550382
	ClpX
	HeLa	0.8263	0.886042	0.976423
	siLon#1	0.0959081	0.0904674	0.0643189
	simtHSP70 #1 + siLon#1	0.554854	0.607011	0.891371
	siTIMM44 #１ + siLon#1	0.881774	0.777413	0.670274
	siTOMM40 #１ + siLon#1	0.575265	0.549304	0.752014
	SOD2
	HeLa	1	1	1
	siLon#1	1	1	1
	simtHSP70 #1 + siLon#1	1	1	1
	siTIMM44 #１ + siLon#1	1	1	1
	siTOMM40 #１ + siLon#1	1	1	1
	mtHSP60
	HeLa	1	1	1
	siLon#1	1	1	1
	simtHSP70 #1 + siLon#1	1	1	1
	siTIMM44 #１ + siLon#1	1	1	1
	siTOMM40 #１ + siLon#1	1	1	1

## Sheet: Fig 5
	Fig 5c
	siCont
	6hr	1	1	1
	9hr	1	1	1
	12hr	1	1	1
	15hr	1	1	1
	18hr	1	1	1
	siLonP1#1
	6hr	0.379182	0.233761	0.195564
	9hr	0.306237	0.169398	0.0828476
	12hr	0.166423	0.136048	0.0793436
	15hr	0.213523	0.137449	0.109312
	18hr	0.178583	0.147622	0.0655723

## Sheet: Fig S1
	Fig S1a
	HeLa	1	1	1
	siCont	0.882584	0.996155	1.03676
	siLon#1	3.06439	2.62205	3.45485
	siCLPP#1	0.774963	1.17967	1.04877
	siAFG3L2#1	1.2657	0.959024	1.2833
	Fig S1d
	MtDsRED2
	HeLa	1	0.9696	0.854758
	siCont	1	0.984266	0.831886
	siLon#1	0.183181	0.140964	0.107521
	siLon#2	0.137698	0.197396	0.0878493
	AcGFP
	HeLa	0.886758	0.97667	0.952721
	siCont	0.887735	0.960935	0.974107
	siLon#1	0.961382	0.970003	0.99454
	siLon#2	0.900978	0.963412	0.968
	Fig S1e
	MtAcGFP
	HeLa	0.81794	0.958846	0.936831
	siCont	0.783453	0.95948	0.966922
	siLon#1	0.283891	0.167449	0.0960487
	siLon#2	0.327158	0.203911	0.170234

## Sheet: Fig S6
	Fig S6
	HEK293FT
	Day0	1	1	1
	Day1	0.57682	0.75003	0.541938
	Day3	0.411203	0.534891	0.280884
	Lon WT
	Day0	1	1	1
	Day1	0.282326	0.598599	0.488954
	Day3	0.0758703	0.229944	0.1867
	K529A
	Day0	1	1	1
	Day1	0.956809	1.27354	0.832873
	Day3	1.05876	0.943758	0.693072
	S855A
	Day0	1	1	1
	Day1	1.16288	0.92526	0.569042
	Day3	0.797763	0.839472	0.58137

## Sheet: Fig S8
	Fig S8
	hours
	0hr	1	1	1
	3hr	0.82887	0.921516	0.836874
	6hr	0.729647	0.532911	0.800179
	9hr	0.40034	0.347527	0.559024
	12hr	0.307364	0.24482	0.423399

## Sheet: Fig S12
	Fig 12S
		ID ratio			ID ratio
	Low Solubility	0.106742		HIGH Solubility	0.270945
	Low Solubility	0.275591		HIGH Solubility	0.0104167
	Low Solubility	0.0315315		HIGH Solubility	0.0530165
	Low Solubility	0.133829		HIGH Solubility	0.0301075
	Low Solubility	0.0198358		HIGH Solubility	0.0095541
	Low Solubility	0.246528		HIGH Solubility	0.022779
	Low Solubility	0.185		HIGH Solubility	0.0473934
	Low Solubility	0.121622		HIGH Solubility	0.156863
	Low Solubility	0.27027		HIGH Solubility	0.0172643
				HIGH Solubility	0.0030395
				HIGH Solubility	0.0570265
